# Supplementary material for: An integrated model of financial socialization, technology, and financial capability in predicting financial well-being
Source: PLoS One. 2026 Mar 24;21(3):e0340002. doi: 10.1371/journal.pone.0340002 (PMC13012469; doi:10.1371/journal.pone.0340002)
Supplement: S1 File — (CSV) [file pone.0340002.s001.csv]

ID	Gender	Age	Area	Education	Occupation	Income	FS1	FS2	FS3	FS4	FS5	FS6	FS7	AI1	AI2	AI3	AI4	AI5	AI6	AI7	AI8	FB1	FB2	FB3	FB4	FB5	FB6	FB7	FB8	FB9	FW1	FW2	FW3	FW4	FW5	FW6	FW7	FL1	FL2	FL3	FL4	FL5	FL6	FL7	FL8	DT1	DT2	DT3	DT4
1	1	3	1	1	1	3	3	2	3	3	2	2	3	3	2	2	2	2	4	1	2	3	4	3	2	2	2	4	4	4	3	3	2	3	4	3	3	4	4	4	4	4	5	5	4	2	3	3	3
2	1	3	1	1	2	2	4	2	3	2	3	3	3	3	2	2	1	3	2	2	2	2	1	1	3	1	3	2	2	1	2	3	3	4	3	2	3	2	3	2	2	2	2	2	1	2	4	3	3
3	1	1	2	1	1	3	4	3	3	2	3	2	3	3	4	2	3	3	3	3	4	3	3	4	3	2	3	4	4	4	2	2	1	2	2	2	2	4	4	4	4	4	4	4	4	3	4	4	3
4	1	2	3	1	3	2	2	3	4	3	3	3	2	2	2	2	3	3	3	3	3	2	2	3	3	2	4	3	3	3	3	3	3	5	3	2	4	1	4	1	2	2	2	1	2	3	3	3	4
5	1	3	1	1	3	1	3	3	2	4	3	4	4	3	3	4	2	3	4	3	3	2	2	1	2	3	1	1	2	2	2	3	3	2	3	3	3	2	3	2	2	3	2	4	4	3	3	1	2
6	1	2	1	1	3	3	2	2	2	2	1	2	2	3	3	2	4	3	3	4	4	2	4	3	3	3	3	3	3	3	4	3	4	2	3	3	3	3	3	3	4	4	3	2	3	3	4	4	3
7	2	2	1	1	1	2	3	3	2	4	2	3	2	4	4	3	4	3	3	4	4	3	4	3	3	4	3	2	3	3	4	4	4	3	2	3	4	3	1	3	2	3	3	2	3	2	3	2	3
8	1	3	2	3	1	2	2	2	1	2	1	2	1	4	4	4	4	3	3	3	4	2	3	2	1	2	3	1	2	2	1	2	1	2	1	2	2	2	4	2	3	1	1	2	1	2	2	1	1
9	2	2	2	1	1	3	4	3	4	4	5	4	3	3	3	2	3	2	2	4	2	3	3	3	4	3	4	3	3	4	2	2	2	3	2	3	3	4	3	4	4	4	4	4	4	3	4	3	4
10	2	4	1	1	1	3	4	4	2	3	4	3	3	2	2	3	3	3	3	4	2	1	1	3	2	3	3	3	3	3	3	4	3	4	3	4	3	2	2	3	3	4	3	3	3	3	1	1	2
11	1	2	1	2	1	2	2	1	2	2	2	1	1	3	3	2	3	2	2	3	3	3	2	3	4	4	2	2	2	3	2	2	3	2	3	3	3	4	4	4	4	3	4	2	3	2	4	3	2
12	2	2	2	3	3	3	3	1	1	2	2	1	3	1	1	2	2	3	2	1	3	1	3	3	4	3	2	2	2	3	2	2	1	2	2	2	2	3	1	3	4	3	3	3	3	3	3	3	3
13	2	2	2	2	3	4	3	4	4	3	2	4	2	4	4	3	3	3	4	3	3	2	3	4	1	2	3	4	2	2	2	4	3	2	3	3	3	3	3	3	3	3	3	4	3	5	4	4	4
14	2	2	2	1	3	3	5	3	3	3	3	4	4	4	4	4	4	5	4	3	4	3	3	4	3	3	4	4	5	3	3	3	3	2	3	2	2	4	4	5	5	4	5	5	5	4	4	4	4
15	2	1	2	1	2	3	3	3	2	4	2	2	3	3	3	3	4	3	4	3	3	4	4	3	3	1	3	3	3	3	2	4	2	2	3	2	3	3	3	3	3	4	2	2	2	1	4	2	3
16	2	1	1	3	2	3	4	3	3	2	4	2	2	3	3	3	2	3	2	2	3	2	4	2	2	4	2	2	2	1	1	1	1	1	2	2	1	2	3	3	2	2	3	3	2	3	2	3	3
17	2	2	1	1	1	2	2	2	3	3	2	3	1	2	2	3	2	3	2	3	2	3	3	4	2	2	2	3	3	2	1	3	1	2	2	1	1	2	2	2	3	3	4	4	4	2	3	2	4
18	1	1	1	2	3	2	3	3	3	5	3	3	4	3	3	3	2	2	2	3	2	3	3	3	3	3	2	4	3	3	3	2	3	4	4	3	3	4	3	2	4	3	3	3	2	3	2	4	3
19	2	2	1	2	3	2	3	5	3	4	4	5	2	3	3	5	4	4	2	3	4	4	5	5	5	5	5	5	5	4	4	3	4	3	4	4	4	4	3	3	3	4	2	3	3	1	2	3	3
20	2	3	3	1	2	3	4	2	3	3	2	3	3	3	3	2	1	2	3	2	2	3	3	3	3	2	2	2	1	2	3	2	2	2	3	2	3	4	3	4	2	2	4	3	4	5	4	3	3
21	2	3	3	2	3	2	3	4	3	3	4	2	3	4	4	3	3	3	3	4	3	2	2	2	1	2	2	2	2	4	2	3	4	3	4	4	3	2	1	3	1	2	2	3	2	2	3	2	4
22	1	1	3	1	1	2	4	4	3	5	4	4	5	4	4	3	3	3	4	2	3	3	3	3	4	3	3	3	3	2	3	2	2	2	3	3	3	3	4	3	3	3	4	3	4	4	3	5	3
23	1	2	2	1	1	3	4	5	5	2	4	5	4	2	2	2	3	4	4	3	3	3	4	2	3	3	3	3	4	4	4	4	3	4	5	5	5	3	4	4	4	3	3	4	4	3	4	4	4
24	2	1	1	2	3	3	3	3	3	2	3	3	3	3	4	3	3	3	4	2	3	3	3	3	3	2	2	3	2	2	2	2	2	3	2	1	2	4	4	2	3	3	4	4	4	3	3	3	3
25	1	1	2	3	1	2	2	2	3	2	2	2	2	2	3	3	2	3	3	2	2	3	3	2	3	3	3	2	1	3	2	3	2	2	3	1	2	3	2	3	3	2	3	4	4	4	2	3	4
26	1	2	2	2	1	1	4	4	2	3	3	3	3	2	3	2	3	2	2	2	1	3	2	2	3	2	3	2	2	4	1	2	2	2	2	2	2	3	3	3	1	2	2	1	2	2	1	1	2
27	2	2	2	3	1	3	1	2	1	1	2	2	1	2	2	3	2	3	2	4	3	2	3	3	3	3	3	3	2	2	1	2	2	3	2	3	2	2	4	2	3	2	3	3	3	2	3	3	3
28	1	3	2	1	1	3	1	3	3	2	2	2	3	2	2	2	1	2	2	2	2	2	2	2	2	3	2	2	3	2	2	2	2	2	1	1	1	3	3	3	3	2	4	3	4	2	2	2	3
29	1	2	1	1	1	2	4	3	2	3	2	2	2	2	2	3	2	1	3	2	2	3	4	4	4	3	4	3	4	4	4	4	2	4	3	3	2	4	3	3	3	4	3	3	3	2	1	3	3
30	1	2	1	4	1	4	4	2	3	5	3	4	3	2	2	3	2	4	3	3	4	2	4	3	3	3	4	4	3	4	4	2	4	3	3	3	2	2	4	2	2	2	2	2	1	3	3	3	4
31	2	2	1	1	1	2	3	3	3	4	3	4	3	3	3	3	3	4	2	3	2	4	4	4	4	5	3	4	3	5	4	2	3	4	4	3	3	3	2	3	3	2	2	3	3	3	5	4	5
32	1	4	3	4	1	3	3	1	2	3	3	3	3	3	3	3	2	2	3	1	2	3	4	2	3	2	3	2	2	2	2	2	1	2	3	2	2	2	3	3	3	3	3	2	3	3	2	3	3
33	2	2	2	3	2	3	3	2	3	3	2	2	2	3	3	3	3	2	3	2	4	3	3	3	2	3	2	3	4	2	3	2	4	3	4	3	3	2	3	2	3	2	2	1	1	3	4	3	3
34	1	3	1	3	1	2	2	2	2	2	2	1	2	3	3	4	4	5	3	4	3	1	2	1	3	2	2	4	2	3	2	1	1	1	2	1	1	2	4	2	3	3	2	2	3	3	1	2	2
35	2	2	2	4	2	3	4	3	5	4	5	4	5	3	3	2	3	2	3	4	4	5	4	4	4	4	4	3	4	4	5	4	5	4	4	5	3	4	3	3	3	4	4	4	4	4	3	4	5
36	1	1	2	1	1	4	2	2	1	2	2	2	2	1	1	2	3	3	3	3	2	3	2	2	2	1	1	2	1	2	3	3	2	3	2	3	1	3	2	3	2	2	2	2	2	2	4	3	4
37	1	2	3	2	3	4	2	2	2	2	3	2	3	4	4	3	3	4	3	5	4	4	3	4	4	3	4	3	4	4	4	3	4	3	4	4	5	3	4	3	3	4	3	4	4	4	4	4	3
38	2	3	1	2	1	2	5	4	5	5	4	4	4	3	3	3	3	3	3	3	3	4	4	4	4	4	5	4	4	4	5	5	5	5	5	4	4	4	4	4	4	3	4	3	4	3	4	2	3
39	1	3	2	2	3	4	3	1	3	2	3	3	2	1	1	1	2	2	1	1	1	3	3	4	3	3	4	2	3	4	2	2	3	2	2	1	3	1	2	2	2	1	3	2	3	2	3	1	2
40	1	2	2	2	2	4	3	2	3	4	3	3	3	2	2	3	2	2	2	2	2	4	3	4	2	3	4	3	3	4	3	4	3	3	3	2	2	2	2	2	2	1	2	1	1	3	3	3	3
41	1	2	1	3	1	1	4	4	3	5	3	3	3	3	3	3	3	2	3	3	3	2	2	2	3	3	3	4	3	2	3	4	3	3	2	3	3	3	2	2	2	3	3	2	3	2	4	2	2
42	2	2	1	3	2	3	4	5	3	4	4	3	3	3	3	3	3	1	3	3	3	3	2	3	5	2	2	4	3	2	3	5	4	4	5	2	4	3	2	4	3	3	3	3	3	3	4	2	4
43	1	2	2	1	2	3	5	4	4	3	3	4	3	4	4	2	3	3	3	3	3	1	3	3	3	3	2	3	2	3	2	3	3	4	3	2	1	1	1	3	2	1	1	2	2	1	1	2	2
44	2	3	1	2	2	2	2	3	3	2	3	3	1	4	4	4	4	3	3	4	3	2	4	3	2	3	2	4	3	3	3	3	4	4	3	3	3	2	3	3	3	3	2	3	4	4	3	3	3
45	2	2	2	1	1	4	5	5	4	5	4	5	4	4	4	4	3	5	5	5	5	5	5	5	4	4	4	5	5	5	4	3	3	5	4	4	4	5	5	5	5	5	5	5	5	3	5	4	3
46	2	4	1	3	1	2	4	5	4	4	5	3	4	2	2	4	4	2	2	3	4	3	3	2	3	3	4	3	3	4	3	4	4	4	4	4	3	3	3	3	2	3	3	2	3	3	3	3	4
47	1	3	1	3	1	3	3	2	4	5	4	3	4	4	4	3	5	3	3	4	3	4	4	4	4	4	4	3	4	4	3	3	2	3	4	3	3	5	5	5	4	4	4	3	4	3	5	5	5
48	2	1	2	3	1	2	3	2	2	2	4	3	1	4	5	4	5	4	5	4	4	4	3	5	4	4	2	4	4	4	3	5	4	3	4	5	3	4	4	5	4	4	5	4	4	4	4	4	3
49	1	2	3	2	1	2	1	2	2	2	2	1	2	4	3	2	3	1	2	2	2	3	4	4	3	3	3	4	3	4	4	3	3	4	3	2	3	3	3	3	2	2	2	2	2	3	4	3	4
50	1	2	2	4	1	4	5	4	4	3	4	3	3	1	1	2	3	2	1	3	2	4	3	2	2	2	2	4	3	3	3	3	4	2	3	3	3	3	3	2	3	3	3	4	4	5	4	4	4
51	1	2	1	1	2	1	3	3	4	3	3	3	2	2	2	3	2	3	2	3	3	5	3	2	3	3	3	3	3	3	2	2	3	3	4	3	3	3	4	4	2	4	3	2	4	4	4	4	4
52	1	1	1	1	1	2	3	3	1	2	3	3	3	3	3	3	3	2	2	3	3	1	3	3	3	3	3	2	3	3	2	4	3	4	3	4	4	2	3	3	2	2	2	3	3	2	3	4	4
53	2	2	1	3	1	3	2	3	3	3	2	3	3	4	4	4	4	4	4	4	4	2	3	4	2	3	3	2	3	2	3	3	2	2	3	2	3	4	5	3	3	5	4	4	4	3	3	3	3
54	1	3	2	2	1	3	1	1	1	2	3	2	2	2	2	1	2	2	3	2	1	1	1	1	1	1	2	1	1	1	2	1	1	2	1	2	2	3	4	3	2	4	3	4	4	3	3	2	1
55	2	1	1	4	3	4	3	2	2	3	2	3	2	4	4	1	3	2	1	2	2	2	1	2	2	2	1	2	2	2	1	2	1	2	2	2	3	4	3	3	2	4	4	4	3	3	2	1	2
56	1	2	2	1	1	3	3	2	2	4	1	2	2	3	3	3	2	3	3	2	2	2	3	2	3	2	2	3	3	3	2	3	4	1	2	2	3	5	2	3	3	4	3	4	3	5	2	3	1
57	1	3	2	2	1	1	3	3	1	3	3	2	2	2	2	3	1	3	2	2	2	3	3	3	3	3	3	3	3	3	2	3	3	2	3	2	2	3	2	4	3	3	4	4	4	3	3	2	3
58	1	2	1	2	1	3	2	3	3	3	3	3	4	3	3	4	4	5	4	4	4	4	3	4	4	4	4	4	4	4	4	3	4	4	4	4	3	2	4	1	3	3	4	4	3	4	3	3	3
59	1	3	2	2	2	3	3	3	4	3	4	2	4	4	4	4	3	4	4	4	4	2	4	4	4	3	3	3	3	3	3	2	4	3	3	4	4	4	3	4	3	4	4	3	5	4	3	3	4
60	1	2	2	1	2	2	4	3	4	4	3	4	4	4	4	3	4	3	4	5	3	2	3	2	4	2	2	3	4	2	3	4	4	3	3	4	4	3	4	4	4	4	4	3	3	2	2	2	2
61	2	2	1	1	1	3	1	2	2	2	3	1	3	3	4	1	3	3	2	3	2	1	2	2	1	2	3	3	2	2	2	1	1	1	2	2	1	1	1	1	1	2	1	1	1	3	2	2	2
62	1	2	1	1	2	2	1	4	2	3	3	3	2	1	3	3	2	3	4	2	3	2	2	3	2	2	3	2	2	2	3	3	3	4	3	2	3	3	4	3	4	5	3	4	2	3	3	4	3
63	1	2	1	3	2	4	4	3	3	1	3	4	4	2	2	4	2	2	4	3	2	3	4	3	4	4	5	5	4	3	4	5	3	4	4	4	3	4	5	5	5	5	5	5	5	4	3	3	3
64	1	2	3	2	1	2	3	1	3	1	2	1	1	2	2	4	3	5	3	2	3	3	3	3	3	3	3	3	3	3	4	2	3	3	4	3	4	2	4	2	3	3	2	2	2	3	3	2	1
65	2	3	2	4	1	2	1	2	2	3	2	3	2	3	3	4	2	3	2	3	3	2	3	2	2	2	3	1	1	2	4	3	3	3	2	3	3	1	2	2	3	5	3	1	3	2	3	3	2
66	2	3	1	1	1	3	3	3	3	4	5	3	4	4	4	3	3	4	4	3	4	5	3	3	3	4	2	4	5	5	1	2	2	3	3	3	2	2	3	3	4	2	2	3	4	4	4	3	5
67	1	1	1	4	3	3	2	3	2	2	3	2	3	1	1	3	1	2	1	3	2	2	2	2	3	3	1	1	2	3	1	2	1	1	1	1	1	3	1	1	3	2	3	2	1	1	2	2	1
68	1	4	1	4	1	4	1	2	2	3	2	2	3	3	3	2	3	3	4	1	3	4	2	2	3	3	2	2	3	1	3	4	3	3	3	4	3	3	1	2	2	3	3	1	2	3	2	3	2
69	1	2	1	2	2	2	4	4	5	4	5	5	5	5	5	5	3	4	4	5	4	5	2	2	3	4	4	4	3	3	4	4	3	3	3	4	5	2	3	2	3	2	1	2	2	3	2	1	3
70	1	1	1	2	1	4	2	2	3	2	3	3	2	3	3	4	2	3	2	3	2	4	3	2	2	3	2	3	2	3	3	1	2	2	3	3	2	2	2	2	2	3	2	2	2	3	3	3	3
71	2	2	2	1	2	3	2	4	3	4	4	3	4	3	3	3	2	2	2	3	3	3	4	5	4	4	2	4	3	3	3	3	3	2	2	3	4	5	5	5	4	4	5	4	4	2	2	2	3
72	2	4	1	1	1	3	3	3	2	4	2	3	4	4	4	5	4	4	4	4	4	4	4	5	4	5	4	3	5	4	5	5	5	5	5	5	5	2	2	1	2	1	3	4	2	4	4	4	5
73	2	3	1	1	1	4	5	3	2	3	2	2	2	2	2	3	2	2	2	1	2	2	2	3	2	3	3	3	3	1	2	2	2	3	2	2	2	2	4	3	2	2	3	2	2	3	3	4	4
74	2	2	2	1	3	2	4	3	3	2	1	3	2	3	3	2	3	2	1	2	3	3	1	3	3	3	3	4	2	4	2	2	2	2	2	3	3	3	3	3	1	3	3	2	3	3	2	2	2
75	1	2	2	1	1	1	3	3	3	4	2	3	3	4	4	3	4	3	2	4	4	3	5	3	3	3	3	3	4	4	3	3	4	2	4	3	3	3	4	4	3	3	4	5	3	5	3	4	3
76	1	3	3	4	3	4	3	4	5	4	4	4	4	4	2	2	2	3	2	2	3	3	2	3	3	3	4	2	3	3	4	3	3	4	3	3	4	3	3	4	2	2	3	2	2	3	3	4	4
77	1	2	2	2	3	2	2	3	2	3	2	3	2	4	4	3	3	3	3	3	2	2	3	2	4	3	3	2	2	3	3	2	3	3	3	3	3	4	5	3	2	4	5	4	4	4	4	3	3
78	2	1	1	4	1	4	3	4	3	4	4	4	3	2	3	3	4	3	3	4	3	3	4	3	3	3	4	4	3	4	2	3	2	3	2	2	2	2	1	2	2	2	2	2	2	4	4	4	4
79	1	1	2	3	2	3	2	3	3	2	4	3	3	4	2	2	3	3	2	2	2	2	1	1	2	1	1	2	1	1	2	1	2	1	2	1	2	1	2	2	3	3	3	2	3	3	2	3	3
80	2	2	3	1	3	4	1	2	2	3	2	2	1	3	3	1	1	2	3	3	1	2	3	3	3	2	2	2	2	2	3	3	4	3	3	4	3	5	4	5	4	5	3	4	4	2	2	3	2
81	1	2	1	2	1	2	3	2	3	3	4	4	2	4	4	4	4	4	5	4	3	3	3	4	5	4	4	5	4	3	5	5	4	5	3	4	4	3	5	5	4	5	3	4	4	4	3	4	4
82	2	2	1	1	3	2	2	2	2	3	2	4	3	2	2	4	5	2	4	4	4	4	3	3	3	4	4	3	2	3	3	1	1	1	1	1	3	2	3	2	1	2	1	2	2	4	4	4	4
83	1	3	2	2	1	2	2	2	2	3	2	1	3	3	3	3	2	2	2	2	3	3	3	3	3	2	3	3	4	4	2	2	2	2	2	2	2	2	2	2	2	2	2	2	2	1	2	2	2
84	2	3	1	3	3	3	2	1	2	1	1	1	1	3	3	3	3	2	2	4	2	1	1	1	1	2	1	2	2	2	1	2	2	3	1	1	1	3	2	4	4	3	3	4	4	2	3	3	4
85	2	2	1	2	1	4	4	4	3	3	3	4	3	3	3	2	3	2	2	3	3	2	2	2	2	2	3	2	3	2	4	2	3	2	2	2	3	4	4	5	4	4	4	3	3	2	1	3	4
86	1	1	1	2	3	2	1	2	2	1	3	1	1	3	3	4	2	1	1	1	2	1	2	2	1	1	1	2	1	1	3	2	2	2	1	2	2	4	2	2	2	2	2	3	3	3	3	3	2
87	2	2	2	1	1	3	4	5	3	3	3	4	4	4	4	4	5	5	5	5	5	3	4	2	4	2	3	4	4	4	4	3	3	4	4	3	3	2	3	2	2	2	3	1	3	2	3	4	3
88	2	2	1	1	2	4	5	4	4	5	5	4	4	2	2	2	3	3	3	3	3	3	3	3	3	2	4	3	2	3	3	2	3	3	3	3	4	4	3	3	4	4	4	3	3	3	3	3	2
89	1	2	1	2	3	2	3	3	3	3	3	2	2	5	5	4	3	4	4	5	4	5	5	4	4	3	4	3	4	4	2	2	3	2	2	3	3	3	3	3	2	4	2	2	3	3	2	2	2
90	2	3	2	3	2	2	4	3	4	4	5	5	4	4	4	3	4	4	4	4	4	3	4	3	3	3	3	2	3	2	3	2	2	3	3	3	3	4	3	4	3	3	3	3	3	3	4	4	4
91	1	2	2	2	1	2	4	4	4	3	4	4	4	3	3	4	3	3	3	3	3	1	2	2	3	1	2	2	3	2	3	4	3	5	3	4	3	3	4	3	5	3	3	3	3	4	3	4	3
92	1	1	1	3	3	4	4	3	2	3	4	2	2	3	3	4	4	4	4	4	4	4	4	4	4	4	4	4	4	5	4	3	4	4	4	3	4	3	3	3	4	3	3	3	3	4	3	4	4
93	1	3	1	3	1	3	2	5	3	4	4	3	2	4	4	4	3	4	3	2	3	3	5	3	5	3	4	5	5	4	4	3	5	3	3	3	3	2	5	3	3	3	4	3	3	4	3	3	2
94	1	2	1	4	1	2	1	2	3	3	2	1	1	5	5	5	4	4	4	3	3	4	2	4	3	3	3	2	3	3	2	1	2	2	2	2	2	2	2	3	2	1	2	2	2	4	4	5	4
95	1	2	1	1	3	2	3	2	3	3	2	2	2	2	2	4	5	3	3	4	5	4	4	5	4	4	4	4	3	5	4	3	1	4	4	4	2	3	3	2	3	4	3	3	3	3	3	3	3
96	1	2	1	4	2	4	2	2	4	1	2	2	2	3	3	2	3	3	3	4	3	2	2	1	1	3	2	1	2	3	4	2	1	2	2	2	1	3	3	2	3	3	2	3	2	3	2	2	2
97	1	2	1	1	3	1	4	5	5	5	5	5	5	4	4	5	5	5	5	5	5	3	5	4	4	5	5	5	4	5	4	5	5	4	5	4	4	4	5	5	5	4	4	4	4	2	3	3	3
98	2	2	3	4	1	3	3	3	4	3	3	3	2	2	2	3	3	3	2	3	2	2	2	2	2	2	3	3	3	2	2	2	3	3	1	2	2	3	2	2	3	3	2	2	3	4	2	3	3
99	2	2	2	1	3	3	2	3	4	2	2	3	3	3	3	2	2	3	3	2	3	3	3	5	4	3	3	4	4	4	5	4	4	4	3	4	3	3	2	2	2	2	2	3	1	1	4	1	2
100	2	3	2	1	1	3	2	3	3	3	3	3	3	3	3	3	2	3	4	3	4	3	3	3	3	3	4	2	3	3	2	2	3	2	2	2	3	4	4	3	3	3	3	2	5	4	4	5	4
101	2	2	2	3	2	3	3	3	2	3	3	3	3	3	3	1	2	1	2	1	2	1	1	1	2	2	1	1	1	2	2	3	2	2	1	2	2	4	4	3	4	3	3	4	3	3	2	1	2
102	1	2	2	1	3	3	4	3	3	4	3	4	3	3	3	3	3	4	4	3	3	4	3	4	3	2	3	3	4	1	4	5	4	3	3	4	4	4	3	3	3	3	3	2	3	3	3	3	3
103	1	2	2	1	2	2	4	5	5	5	5	5	5	3	3	3	3	3	3	3	3	4	2	3	3	2	3	3	3	3	4	3	3	4	2	3	3	4	4	4	2	4	4	3	3	4	3	3	3
104	2	1	2	1	2	3	3	4	4	2	3	4	3	4	4	4	5	5	5	4	5	3	4	4	3	3	3	3	3	4	4	3	2	3	3	4	3	3	2	2	2	3	3	3	2	4	4	4	4
105	1	3	1	3	2	2	4	3	3	4	3	4	3	3	3	2	4	2	2	3	3	2	1	2	2	2	3	1	3	1	3	4	2	3	3	3	2	4	3	2	2	4	4	4	3	1	2	2	2
106	1	2	1	4	3	1	5	3	3	5	4	4	4	2	2	2	3	3	2	3	1	3	4	3	4	3	3	2	3	3	3	3	4	3	3	4	4	2	2	3	2	3	4	4	3	4	1	1	2
107	1	3	3	2	1	2	3	4	2	4	4	3	4	5	5	4	3	4	3	3	5	4	4	3	3	3	2	3	3	3	2	1	2	2	3	4	2	3	4	3	2	2	3	2	3	4	2	3	3
108	1	2	2	3	1	4	3	2	4	2	3	3	4	4	3	3	2	2	2	1	1	4	3	4	4	3	4	4	3	4	3	3	4	3	3	5	3	3	2	2	2	2	2	2	1	3	3	2	3
109	1	3	2	1	3	2	4	3	3	3	2	3	3	4	3	4	3	4	5	4	3	4	2	4	5	4	4	4	5	4	3	4	4	3	3	4	3	3	5	5	3	4	4	4	2	4	3	4	4
110	2	1	3	1	1	4	4	4	4	4	4	4	4	4	3	1	3	4	2	2	3	4	3	4	4	3	3	4	4	4	3	4	3	3	3	3	3	3	3	3	2	2	3	3	3	3	2	3	3
111	2	1	1	1	3	4	2	2	2	3	3	2	3	4	4	3	2	4	3	2	3	3	3	3	1	2	3	2	2	2	3	3	3	4	4	3	3	3	4	4	4	3	3	3	4	3	4	3	3
112	1	2	1	1	2	2	3	2	2	2	2	3	2	3	3	2	2	2	2	3	2	3	3	2	2	2	1	3	2	2	3	3	3	4	2	4	3	4	3	4	4	5	5	4	4	3	2	3	3
113	2	1	1	3	2	1	2	2	1	2	3	2	3	3	3	4	3	3	3	5	4	3	3	3	2	2	3	3	2	2	3	3	3	2	1	2	2	4	2	3	2	4	2	2	3	4	4	3	3
114	1	2	1	4	2	3	4	5	4	5	4	5	5	5	5	5	5	4	5	5	5	5	5	5	5	5	5	5	5	5	5	5	4	5	5	5	5	5	5	5	5	5	5	5	5	5	5	5	5
115	1	1	2	4	3	2	4	3	3	4	3	4	3	4	4	3	4	4	5	3	4	3	3	3	3	3	3	4	3	3	2	2	4	2	2	2	2	2	3	2	3	2	3	4	4	2	2	4	3
116	2	3	3	3	1	2	3	3	3	3	3	3	3	3	3	5	3	3	5	3	4	3	3	4	3	3	4	2	5	4	3	2	3	2	4	2	4	4	3	3	4	3	4	4	4	3	5	4	3
117	1	1	2	3	1	3	4	4	4	3	3	2	3	3	3	3	4	3	4	3	3	4	3	3	3	5	3	4	5	4	3	2	4	4	4	3	3	2	3	3	3	3	3	3	3	2	4	2	3
118	1	2	3	3	1	2	1	2	1	2	2	2	1	3	3	2	1	3	3	3	3	2	2	2	3	4	2	2	3	2	3	3	3	3	2	3	2	4	2	2	2	2	3	3	2	2	2	3	3
119	1	2	2	3	1	3	4	3	4	4	4	4	3	1	4	2	2	3	2	1	2	2	2	2	3	1	2	2	3	2	1	3	2	2	2	2	1	2	2	4	4	3	3	2	2	5	4	4	4
120	1	1	3	1	2	2	3	2	3	2	1	3	3	3	2	3	4	3	4	4	3	3	4	3	4	3	4	2	3	4	2	3	3	4	4	3	3	4	3	3	3	3	3	3	3	3	3	3	3
121	2	2	2	1	3	2	4	4	5	3	4	4	4	2	4	4	5	4	5	4	4	4	4	5	4	3	4	2	3	3	4	4	5	4	5	4	4	3	4	3	4	3	3	3	4	4	4	4	4
122	1	3	1	1	3	3	1	3	2	3	2	3	2	3	3	4	5	5	5	4	4	3	2	3	3	2	3	2	3	2	2	3	3	3	3	3	4	2	3	4	2	2	2	3	3	3	3	2	2
123	1	1	2	2	1	2	4	3	4	4	5	4	4	4	4	4	5	3	4	4	4	4	5	4	5	4	4	4	3	4	5	4	4	5	4	5	5	5	4	4	5	5	4	4	4	4	4	4	2
124	1	1	2	1	2	4	4	5	5	5	5	5	5	3	3	4	4	2	2	3	3	3	3	3	3	4	3	3	3	3	4	4	3	4	4	5	4	4	4	4	4	5	4	5	5	3	3	3	3
125	2	2	1	4	1	2	2	3	3	3	3	2	3	2	2	1	3	3	2	2	2	2	3	2	2	2	2	1	3	2	4	4	2	2	3	3	3	4	2	3	2	4	3	3	2	2	2	2	4
126	1	2	1	1	2	4	2	3	3	4	4	2	3	4	4	4	3	4	4	2	3	4	4	1	3	4	4	3	5	2	3	4	2	3	3	4	3	4	4	3	4	4	5	4	4	5	5	5	5
127	1	3	2	1	3	3	3	3	3	3	2	3	3	4	4	2	3	3	3	3	2	3	3	3	3	3	4	2	3	4	3	3	4	3	2	3	2	2	4	4	3	3	3	2	3	3	4	3	4
128	1	1	1	2	1	3	3	3	4	4	4	4	3	3	3	3	3	3	5	4	4	5	4	4	5	5	5	5	5	4	3	4	4	4	4	4	4	2	3	3	3	4	5	4	4	3	2	3	2
129	1	2	1	1	2	4	1	1	3	2	2	3	2	3	3	3	3	3	2	3	2	2	2	3	3	4	4	2	2	3	3	4	3	4	4	3	4	2	2	3	3	3	4	3	2	2	2	4	3
130	2	2	1	1	2	4	3	4	3	2	4	3	2	3	3	4	4	4	3	3	3	2	3	2	1	3	2	2	2	2	3	2	4	3	3	3	2	2	2	1	1	1	1	1	1	2	3	3	3
131	1	2	1	1	1	2	2	4	3	3	4	4	4	4	2	4	2	3	3	3	3	3	3	2	2	2	3	2	3	3	3	1	4	4	3	4	3	3	2	3	4	2	3	2	4	3	3	3	4
132	2	2	1	2	1	4	4	4	4	4	4	4	5	4	4	4	4	3	5	4	5	2	3	4	4	4	4	3	4	4	3	4	5	3	4	4	5	4	3	3	3	3	3	3	3	4	2	4	3
133	1	4	3	1	3	3	2	2	3	2	2	1	2	2	2	2	2	1	2	3	1	2	2	3	2	2	2	2	2	4	3	2	2	1	2	2	1	2	2	2	1	1	2	2	1	3	4	4	1
134	2	2	1	4	1	3	5	3	3	4	5	5	4	3	3	3	3	3	3	3	3	2	4	3	3	3	3	2	4	2	4	3	4	4	4	4	4	2	4	3	2	3	2	3	2	4	3	3	3
135	1	3	2	2	1	4	3	4	2	2	2	4	2	3	3	4	3	3	2	3	3	2	3	3	2	3	2	3	2	2	4	3	3	4	4	3	4	4	3	4	2	2	3	1	3	2	1	3	3
136	2	3	1	4	3	2	5	3	4	3	3	3	3	2	2	3	3	3	3	4	2	2	2	2	2	1	1	2	2	1	1	2	2	2	3	2	2	4	3	4	3	3	3	3	3	1	1	2	1
137	1	3	1	1	2	3	4	4	4	2	5	3	5	3	3	3	3	1	3	2	2	2	2	4	3	2	4	4	3	2	4	4	4	2	3	2	2	3	3	3	2	3	1	3	2	3	4	3	3
138	1	2	1	2	1	2	2	2	3	3	2	2	3	4	4	2	2	3	3	2	2	2	2	3	4	2	2	2	2	3	3	2	2	3	2	2	2	1	2	1	2	1	1	2	1	1	2	2	1
139	2	1	2	1	1	2	2	3	4	4	4	3	4	4	4	4	4	4	3	3	4	4	3	3	2	3	3	2	2	2	3	3	3	2	2	4	2	2	3	3	4	3	3	2	3	4	3	3	4
140	2	1	1	1	1	4	4	4	3	4	4	4	4	3	3	2	2	1	1	2	3	3	3	3	4	3	3	3	3	2	4	2	3	4	3	4	3	2	2	2	3	1	3	2	2	3	3	4	5
141	2	2	1	1	3	3	2	3	1	2	2	3	2	3	3	3	3	3	4	3	3	3	2	1	3	3	2	2	3	2	3	3	3	2	4	1	3	1	3	3	2	2	3	3	2	3	2	2	2
142	1	3	1	3	3	3	3	2	3	3	3	2	3	2	2	1	2	1	2	1	2	2	2	3	2	3	2	2	4	2	2	3	2	3	2	2	3	4	3	3	3	3	3	3	3	2	4	3	2
143	1	3	1	1	3	3	3	4	5	5	4	4	5	3	3	3	4	4	4	4	3	4	3	4	5	4	5	4	4	4	5	5	5	5	3	5	5	4	5	3	5	5	5	5	5	5	5	5	4
144	2	2	1	1	3	2	2	2	2	1	3	2	2	1	1	3	3	1	1	1	2	1	3	2	2	2	2	3	3	3	2	3	3	1	3	3	3	2	3	3	3	3	3	2	2	3	2	3	4
145	1	2	1	3	1	4	4	4	3	4	4	4	3	5	5	4	4	4	4	3	5	4	2	4	3	4	4	4	3	3	4	4	3	5	5	5	3	4	4	4	4	3	4	4	3	4	4	4	4
146	1	3	1	1	3	4	4	2	1	3	3	3	4	3	3	5	4	5	3	5	4	4	5	5	5	5	4	5	5	5	4	5	4	3	4	3	3	4	4	4	5	5	3	3	4	3	4	4	4
147	1	3	1	3	1	4	4	3	4	3	3	3	3	3	3	4	5	3	3	4	4	5	3	3	3	4	3	4	3	4	4	4	4	3	3	4	4	2	2	1	2	3	1	2	2	3	3	4	3
148	2	2	2	1	1	3	4	4	5	4	4	5	4	2	2	2	2	2	3	2	2	4	4	4	4	4	4	4	4	4	4	5	5	5	5	5	5	2	2	1	2	4	3	2	2	2	3	2	4
149	1	2	1	3	1	4	3	2	2	2	1	2	3	3	3	3	4	3	4	3	3	1	2	2	1	2	3	2	3	3	2	2	3	1	2	2	2	2	3	1	2	1	1	2	2	3	3	2	3
150	2	3	2	4	1	2	4	2	4	2	3	3	2	4	4	3	5	5	4	5	4	4	3	3	4	3	4	3	4	3	4	4	4	4	3	3	4	2	1	3	2	3	3	2	2	4	2	3	3
151	2	2	1	3	2	1	5	4	4	4	5	4	4	3	3	3	4	3	2	2	4	3	2	3	2	3	2	3	2	4	4	3	3	3	4	4	4	4	4	5	4	4	4	4	4	2	4	4	4
152	1	2	3	3	1	2	3	1	2	4	5	3	2	2	2	3	3	3	2	2	2	3	2	1	2	3	2	2	1	3	3	2	2	2	2	1	2	3	3	3	2	4	4	4	4	2	2	3	2
153	2	2	1	1	1	3	2	1	3	2	2	2	3	2	2	2	2	3	3	2	3	3	3	3	3	3	3	2	2	3	2	4	2	1	4	2	2	3	3	3	4	3	3	3	4	2	3	3	2
154	1	3	2	3	1	2	3	3	3	3	3	2	3	2	2	4	3	3	4	3	3	4	2	2	3	3	2	2	3	2	3	3	4	3	3	4	4	3	3	4	3	3	4	3	2	2	2	2	2
155	2	2	3	4	1	2	3	4	3	3	2	3	3	2	2	4	3	2	4	4	4	4	3	4	3	4	2	3	3	3	2	3	4	4	3	3	3	4	1	3	4	3	2	3	3	2	2	3	2
156	2	2	1	1	1	3	4	3	2	3	3	2	2	3	3	4	4	4	2	4	3	1	2	2	2	2	3	2	2	2	2	3	4	3	2	2	1	3	3	2	2	3	2	3	2	2	3	2	2
157	2	1	2	2	1	4	2	3	4	3	4	3	3	4	4	5	4	3	3	4	4	3	4	4	3	3	4	5	3	4	3	4	4	4	3	3	4	2	3	3	2	3	3	3	3	4	5	4	5
158	1	3	2	3	3	3	3	2	2	3	2	3	3	5	5	5	4	5	5	4	5	5	5	5	4	5	5	5	5	5	3	5	3	4	5	4	5	3	4	4	5	5	4	5	4	4	5	5	5
159	1	2	2	2	1	3	2	3	2	3	2	2	2	2	2	3	3	2	2	2	3	4	5	3	4	3	4	3	4	3	3	4	2	2	3	3	3	2	2	3	1	2	2	2	2	4	4	3	2
160	1	2	1	4	1	3	3	3	3	3	4	4	3	4	4	4	5	4	4	4	4	3	2	1	3	2	2	3	2	2	3	4	5	3	4	3	3	2	4	3	3	3	2	2	2	3	2	3	3
161	2	2	2	3	1	2	3	3	3	4	3	4	5	5	5	3	5	5	5	5	4	4	3	2	3	2	2	3	3	2	3	2	2	3	3	3	3	3	3	3	4	3	2	3	3	3	3	3	3
162	1	3	3	1	1	4	3	3	2	1	2	3	3	3	2	2	3	3	4	3	2	2	2	2	2	2	2	2	1	2	2	2	1	1	1	1	1	2	2	2	2	1	2	1	3	4	3	4	4
163	1	3	2	4	2	2	3	4	4	4	3	3	4	5	3	3	3	3	3	3	4	2	3	3	2	2	3	4	3	3	2	2	4	2	3	2	4	3	3	2	4	3	3	3	3	4	5	4	4
164	1	1	2	1	3	4	2	4	3	2	2	3	2	3	2	2	3	1	3	4	3	4	3	3	3	3	3	4	3	2	3	1	2	3	2	3	2	4	4	4	3	4	3	4	4	2	2	1	2
165	2	1	1	3	2	3	3	3	2	3	3	2	3	3	3	2	3	1	2	3	2	2	3	2	2	2	3	3	2	2	2	1	2	3	2	1	2	5	4	3	4	3	5	5	4	5	3	4	3
166	2	2	3	2	2	3	2	3	2	2	2	3	4	3	3	3	3	3	4	3	2	1	2	2	3	2	1	1	2	1	4	3	4	3	3	4	3	4	3	3	3	3	3	3	4	2	4	3	4
167	1	2	1	1	2	2	3	3	3	1	1	4	3	5	5	3	2	3	4	4	4	2	4	4	3	2	3	3	2	4	3	4	2	4	3	2	4	4	4	3	4	3	4	4	4	3	3	2	3
168	2	2	2	1	3	2	4	2	2	3	4	3	3	3	3	1	2	3	2	1	2	4	3	3	4	3	4	3	3	3	3	3	3	2	5	3	3	3	4	3	5	3	4	4	3	4	2	4	2
169	2	2	1	2	2	1	3	1	1	3	3	3	3	4	4	4	4	4	4	3	5	3	3	3	2	4	3	4	3	3	5	4	4	3	3	3	2	4	2	3	3	3	3	3	3	4	4	3	3
170	2	2	2	4	3	2	3	2	2	2	2	3	2	3	3	4	2	3	3	3	2	3	1	2	2	3	1	2	3	2	3	4	3	4	4	3	2	3	3	3	3	2	4	4	3	2	1	1	2
171	1	2	1	2	2	2	4	2	4	3	4	3	4	3	3	4	3	3	4	4	3	5	5	4	5	4	4	5	4	5	3	4	4	4	3	4	5	3	3	3	4	4	3	4	3	3	3	4	2
172	2	2	2	1	2	3	1	1	1	1	1	2	1	4	4	3	3	3	2	1	2	2	4	4	4	3	3	4	4	3	3	2	3	3	2	4	2	3	3	3	4	4	5	4	4	4	3	2	3
173	1	2	1	1	3	3	2	3	3	2	3	2	2	2	4	2	3	3	2	1	2	2	2	1	3	2	2	2	3	2	2	2	4	2	2	1	1	3	3	4	5	3	4	4	3	2	3	3	3
174	2	2	1	1	2	3	2	4	2	3	3	4	2	1	4	2	3	3	4	3	3	2	1	1	2	1	1	1	2	3	3	2	3	3	2	3	1	2	2	3	1	1	2	3	2	3	2	3	1
175	2	2	1	1	3	2	4	3	4	3	3	3	4	5	4	4	4	4	4	4	4	5	5	4	4	5	4	5	5	5	4	3	5	3	4	4	4	4	3	3	3	4	4	4	4	3	4	3	4
176	1	1	1	2	1	4	3	3	4	4	4	5	5	4	4	3	3	3	3	3	2	2	2	2	3	2	2	3	2	3	4	4	3	4	3	2	4	3	2	2	3	2	3	4	3	2	2	2	2
177	2	3	1	2	2	4	2	3	3	4	3	4	4	3	3	3	2	2	2	3	3	2	2	2	2	3	3	3	2	2	3	4	4	3	1	2	2	2	2	2	2	1	3	3	3	4	3	3	3
178	2	2	3	3	1	2	3	4	4	3	4	5	4	4	2	3	1	2	2	1	2	3	2	2	2	1	3	2	2	3	4	3	3	3	3	3	3	2	2	1	1	1	1	2	1	2	5	3	3
179	1	2	2	3	3	3	3	4	3	4	3	2	3	5	3	3	4	5	4	3	4	3	3	5	4	5	4	3	4	5	4	4	5	4	2	4	3	4	4	3	5	4	4	5	5	3	3	3	4
180	1	2	1	1	3	2	4	4	4	5	3	3	4	5	3	3	4	2	4	4	4	3	2	2	3	3	4	3	3	3	2	2	3	3	4	3	4	4	4	4	4	4	4	3	2	3	3	3	2
181	1	2	1	1	2	2	2	4	4	4	3	3	5	4	4	3	2	3	2	2	2	4	2	3	2	2	3	2	2	3	2	4	3	2	3	3	2	3	3	3	3	4	3	5	2	3	4	4	4
182	1	1	1	4	2	2	4	5	5	5	5	5	5	2	2	3	3	3	4	3	4	4	3	4	3	2	3	3	2	2	4	4	4	4	4	4	3	4	3	2	4	4	4	4	3	3	2	3	3
183	1	1	2	2	2	2	3	3	4	2	2	4	3	3	3	3	2	3	3	3	3	5	4	4	4	4	3	4	3	4	3	2	3	3	1	3	4	2	4	2	4	3	3	3	3	5	5	4	4
184	1	2	1	2	1	3	1	1	1	3	1	2	1	3	3	3	3	3	2	1	3	4	3	2	3	3	3	3	3	3	3	2	2	2	2	2	3	1	1	1	1	2	1	3	2	2	2	2	1
185	2	3	1	2	1	2	4	3	4	3	5	3	3	3	3	3	3	4	3	4	3	4	4	3	5	3	2	3	2	2	2	4	4	2	3	4	4	1	2	3	3	1	1	1	2	3	2	3	3
186	1	1	1	1	2	3	1	2	2	2	1	1	2	2	4	1	2	3	3	4	4	2	4	2	2	2	2	2	1	2	1	2	2	1	1	3	1	3	5	3	3	3	3	2	4	3	2	2	3
187	2	1	2	4	1	3	3	4	5	3	3	3	3	2	4	1	2	1	1	1	1	2	2	3	3	3	2	2	3	3	3	3	4	3	4	2	3	3	2	3	2	3	2	1	3	1	1	3	2
188	2	3	1	2	1	3	2	2	3	2	2	2	4	2	2	3	2	2	4	2	3	4	3	2	2	4	3	3	3	3	3	4	3	2	1	3	3	2	3	3	3	3	3	3	3	3	2	3	2
189	2	2	1	4	1	2	3	4	2	2	4	4	3	2	4	1	2	2	1	1	2	3	2	2	4	2	3	2	4	3	1	3	2	2	2	3	2	3	3	2	3	2	2	3	2	3	3	3	3
190	1	2	1	2	3	3	4	4	4	4	3	4	4	4	4	4	3	3	5	4	5	3	5	4	5	4	4	5	4	4	4	4	3	3	3	4	4	4	3	3	4	4	4	3	3	3	4	4	3
191	2	2	2	2	3	2	3	3	2	3	3	2	2	3	3	3	3	3	4	4	2	4	4	3	4	4	3	4	3	4	4	3	3	3	3	3	4	3	3	3	4	3	2	3	3	4	4	4	2
192	1	1	1	1	1	3	3	3	4	4	3	5	4	4	4	3	3	2	4	2	3	3	2	3	1	2	3	2	3	3	2	5	4	4	4	3	4	4	4	4	5	4	3	4	4	1	2	1	2
193	1	3	3	1	3	2	2	2	1	2	1	2	1	2	2	2	2	2	3	2	3	2	4	3	2	4	3	2	4	3	3	3	3	2	3	3	2	2	3	2	2	3	3	3	2	2	2	3	2
194	1	3	1	1	1	2	2	2	3	4	2	3	2	3	3	2	3	2	3	4	4	1	1	3	1	2	2	2	2	2	1	3	2	2	1	2	1	2	2	3	2	2	3	3	2	3	1	3	2
195	1	2	1	1	1	1	4	4	3	4	3	4	4	3	3	2	3	3	3	2	3	3	2	2	2	3	2	3	2	2	2	3	2	2	2	4	2	2	3	3	2	2	2	3	3	2	3	3	3
196	1	3	1	1	1	4	2	2	2	2	3	1	2	3	3	4	2	3	3	2	3	3	3	3	2	3	2	4	2	3	2	3	3	4	3	2	2	4	3	2	3	3	4	3	3	3	3	3	2
197	2	3	2	1	2	4	1	1	3	2	1	2	1	4	4	3	3	4	3	3	4	3	4	2	3	3	3	3	4	4	3	3	4	4	4	3	3	1	3	3	3	2	2	4	3	3	4	4	3
198	1	1	2	1	1	4	4	4	5	5	5	5	4	3	3	5	2	3	4	4	4	4	3	3	4	4	4	3	2	3	3	4	4	4	4	4	4	2	2	4	4	4	3	3	3	2	2	2	3
199	1	3	1	3	1	3	2	3	2	1	4	3	3	3	3	2	2	3	2	3	3	4	3	4	4	4	3	4	3	3	4	4	5	5	5	4	4	1	1	3	2	2	2	1	1	2	2	3	2
200	1	4	2	2	3	4	4	4	3	3	5	3	4	5	5	2	3	5	4	4	3	5	3	5	4	5	5	5	4	3	4	3	2	3	3	4	4	4	4	4	4	4	4	4	3	4	4	4	5
201	2	2	2	1	1	4	3	3	2	3	2	2	2	4	2	3	3	3	2	4	3	2	3	2	2	3	1	3	2	3	3	2	3	2	4	2	3	3	3	4	3	3	2	3	3	5	4	3	3
202	2	2	3	1	2	3	4	2	3	3	3	4	3	3	4	3	3	3	2	3	3	2	3	2	3	2	3	3	3	3	2	4	4	4	3	3	3	4	3	3	4	3	4	4	3	5	3	3	4
203	2	2	1	4	2	3	3	3	2	2	3	1	2	5	4	5	4	4	3	5	4	4	4	4	4	4	5	4	4	4	5	4	4	5	4	5	5	5	3	3	5	4	5	4	5	5	3	5	2
204	2	2	1	1	1	1	2	2	2	2	3	2	2	2	2	3	3	3	2	4	2	4	4	3	3	4	4	3	4	4	2	3	4	3	3	4	3	5	5	5	5	5	5	5	5	2	3	2	3
205	1	4	2	1	2	3	3	2	3	2	3	3	2	3	3	4	4	4	3	5	5	3	4	4	3	3	4	3	2	3	2	3	3	2	3	4	3	3	3	3	3	3	2	3	3	3	3	4	4
206	2	2	1	3	2	4	4	5	3	3	3	3	4	4	2	2	2	3	2	3	2	4	3	3	3	3	2	4	4	3	2	3	1	3	2	3	2	4	3	2	4	4	3	3	2	3	5	4	5
207	2	2	1	1	2	3	4	1	2	2	2	4	3	3	2	3	3	2	2	3	2	2	3	4	2	2	3	4	3	3	3	3	2	4	3	3	4	4	3	3	4	5	4	3	4	3	2	2	2
208	1	1	1	1	1	2	3	5	4	3	3	3	4	4	1	2	1	1	2	2	1	4	4	3	3	4	3	4	2	2	2	3	3	2	2	1	2	2	3	2	2	4	2	1	2	1	3	2	3
209	1	3	1	3	2	3	2	3	2	3	4	4	3	4	4	3	2	3	3	2	3	4	3	3	4	3	4	5	4	3	4	2	3	3	3	3	3	3	2	3	2	3	3	3	4	3	2	2	2
210	2	4	1	4	1	4	2	2	3	2	2	3	3	1	1	2	1	1	1	1	1	3	2	3	2	4	4	3	2	3	2	3	2	3	5	4	3	3	3	2	2	2	3	2	2	1	1	2	1
211	1	3	1	1	1	3	3	3	3	3	4	2	2	5	5	5	3	3	4	3	3	5	4	4	5	4	2	4	5	5	4	4	4	3	3	2	2	2	3	1	2	4	2	2	3	3	5	3	5
212	1	2	1	1	1	3	3	3	2	3	4	3	3	4	4	3	4	3	3	4	4	2	3	1	3	2	2	2	2	3	4	4	3	2	3	3	3	3	3	3	2	1	2	2	3	3	1	3	2
213	2	1	1	4	3	2	2	3	2	1	2	2	2	2	2	3	4	2	3	3	2	3	2	3	3	3	3	3	2	3	2	3	3	3	2	2	3	2	3	2	4	3	3	3	2	2	2	2	3
214	2	3	2	1	1	4	2	2	3	1	2	2	2	2	2	2	2	2	2	1	2	1	2	1	2	2	2	1	1	1	4	3	3	3	4	3	4	1	1	1	3	2	2	2	2	3	3	2	2
215	2	1	1	1	1	2	3	3	3	3	4	3	3	4	4	3	3	4	3	3	4	3	4	4	4	4	3	3	3	3	4	4	3	3	3	4	4	4	4	4	5	3	4	4	4	2	2	3	2
216	1	2	2	1	2	2	4	3	3	4	3	4	4	3	3	5	4	4	3	4	5	4	5	4	3	4	4	3	4	4	4	4	3	4	4	2	2	3	4	5	5	3	4	4	4	4	4	3	4
217	1	1	3	3	3	3	3	2	2	2	3	2	3	4	4	4	3	4	4	5	4	2	3	3	3	3	3	4	3	3	3	3	3	3	3	3	3	4	3	4	3	3	4	3	4	3	4	3	4
218	1	2	1	1	1	3	2	2	1	2	1	1	1	3	3	3	2	3	2	3	4	3	3	2	4	3	3	3	2	4	2	1	2	2	2	3	2	5	3	3	4	3	5	3	3	3	4	4	3
219	2	2	1	1	1	3	3	3	3	4	4	3	4	4	4	3	3	4	3	3	3	3	3	3	4	3	3	3	4	3	4	3	4	5	4	4	4	3	3	2	2	2	3	2	2	4	3	3	4
220	1	2	3	4	3	3	4	4	3	4	5	4	4	3	3	2	3	3	4	3	2	3	4	3	3	3	3	3	2	3	3	3	2	3	2	2	2	2	2	2	3	1	2	2	2	1	3	2	4
221	2	2	1	2	1	2	5	4	4	4	4	4	3	2	2	3	3	4	4	4	3	3	3	4	2	3	4	3	3	3	3	2	3	3	3	2	3	3	3	2	3	3	4	4	3	3	3	3	3
222	1	1	1	2	3	1	3	3	3	2	2	3	3	4	4	3	3	3	3	3	3	4	4	4	5	3	4	4	4	3	3	5	4	5	5	5	3	5	3	4	4	2	4	4	2	1	3	4	2
223	1	2	2	3	1	2	3	3	2	3	3	3	4	2	2	1	3	2	2	2	2	3	3	2	1	3	2	2	2	2	1	1	2	3	2	3	2	3	3	3	2	4	2	3	1	3	2	3	2
224	2	3	1	1	2	4	4	3	3	4	4	3	3	2	2	4	2	2	2	3	2	3	4	3	4	2	3	2	4	3	3	3	3	4	3	3	3	3	2	3	2	3	3	2	2	1	3	1	1
225	2	1	1	4	2	3	3	3	3	3	3	4	3	3	3	3	3	2	3	3	3	3	4	4	4	2	4	3	3	4	4	3	5	5	4	4	5	2	4	1	3	2	2	3	2	5	5	5	5
226	1	2	1	1	1	3	3	2	2	2	2	2	3	4	4	2	3	4	4	3	4	2	3	3	2	3	2	4	3	1	4	3	3	4	4	4	3	4	1	2	2	1	4	4	2	2	2	4	3
227	2	2	2	4	1	3	4	5	4	5	4	5	4	2	2	2	3	2	2	2	1	2	4	4	2	2	4	3	4	2	4	4	4	3	3	4	4	2	2	2	3	3	2	2	4	3	3	3	2
228	1	3	1	3	2	3	2	3	3	3	3	4	3	4	4	4	4	5	4	5	4	4	3	3	5	5	5	4	4	4	4	3	4	2	3	4	3	3	4	4	3	3	4	4	3	5	5	4	5
229	1	3	2	2	2	3	4	3	3	3	3	3	4	4	4	2	2	1	2	3	3	3	3	2	3	4	3	3	4	3	3	2	3	2	2	4	3	3	3	3	4	3	2	3	3	1	1	1	1
230	1	2	3	1	1	2	3	2	2	2	2	3	3	4	4	2	2	4	3	3	2	3	4	3	3	3	3	3	2	4	2	5	3	3	3	4	3	1	2	1	2	2	1	1	2	3	3	1	3
231	1	1	2	1	3	3	4	5	3	5	4	4	5	5	5	5	4	4	5	4	5	5	5	5	5	5	5	5	5	5	4	5	5	5	5	5	5	5	4	4	4	5	4	5	3	5	5	5	5
232	2	1	2	2	1	2	3	3	3	3	3	2	2	2	2	1	1	1	2	1	1	3	3	3	3	3	3	3	3	3	2	3	1	3	2	2	3	2	3	3	2	2	1	2	2	3	4	4	3
233	1	2	1	1	1	2	3	2	2	2	2	2	2	1	1	1	2	1	1	2	1	2	1	1	2	3	3	2	1	2	1	1	2	2	2	2	2	3	2	2	1	3	2	1	3	2	2	1	2
234	1	3	1	3	2	2	2	2	1	1	1	3	1	2	2	2	2	3	3	3	3	3	2	3	2	4	3	3	2	3	3	2	4	3	4	3	3	3	3	3	4	4	4	4	4	2	2	1	1
235	2	2	2	3	2	3	4	3	3	2	4	3	3	4	4	4	4	5	4	5	3	3	3	3	4	2	3	5	3	3	3	4	3	3	3	2	4	4	4	5	5	4	4	4	3	5	5	4	4
236	2	3	1	1	2	2	4	3	3	3	3	3	5	1	1	3	2	2	3	3	1	3	2	3	2	3	2	3	4	4	2	3	2	2	2	3	3	3	3	4	4	3	3	3	3	3	2	2	3
237	1	1	1	1	3	2	4	3	4	4	3	3	3	3	3	4	3	3	2	4	2	3	3	3	4	3	3	3	3	3	3	2	3	3	4	2	3	2	2	2	3	1	3	3	3	4	3	2	3
238	2	2	2	2	3	2	1	2	1	2	2	1	2	3	3	4	3	3	4	5	4	4	4	3	4	4	3	4	4	3	4	3	4	3	3	2	2	5	3	3	3	3	4	3	4	4	3	4	4
239	1	2	2	1	3	3	3	3	3	2	3	3	3	2	2	2	1	3	2	2	2	3	3	1	1	2	2	3	3	2	2	3	3	3	3	3	2	4	3	3	3	2	3	3	3	3	3	3	4
240	1	2	1	1	1	2	4	3	4	3	2	3	3	3	3	2	4	5	3	2	3	4	3	2	3	3	3	3	4	4	2	2	2	3	4	2	2	4	2	4	3	3	2	2	4	1	2	1	2
241	2	4	3	4	3	4	3	3	4	5	4	3	3	5	5	5	3	4	4	4	4	5	4	5	4	3	5	5	4	5	3	2	3	2	3	3	3	5	3	4	4	3	5	4	4	3	2	3	3
242	2	2	3	1	2	2	4	4	4	4	5	4	4	3	3	3	3	3	3	3	2	1	2	2	1	2	1	3	2	3	4	4	3	3	3	2	3	3	5	4	3	5	4	3	4	3	1	3	1
243	1	1	2	3	3	4	2	2	2	2	2	1	2	4	4	3	3	3	3	2	2	4	3	3	3	4	2	3	3	4	2	4	4	4	3	2	3	5	3	3	3	4	3	3	3	5	4	5	5
244	2	2	2	1	2	4	3	3	3	3	3	3	3	3	1	3	3	3	3	3	5	3	4	4	3	4	3	3	4	3	3	1	2	3	3	3	4	2	1	2	2	3	3	1	2	3	3	4	3
245	2	2	1	1	1	3	3	3	4	2	3	3	4	3	4	3	4	3	2	4	4	3	3	4	4	3	5	4	4	3	5	3	3	5	5	4	2	4	4	4	4	3	4	2	3	3	2	2	3
246	2	2	1	1	2	4	3	2	3	3	4	2	2	4	3	3	4	3	4	4	3	3	1	3	3	3	1	1	3	3	2	3	3	3	3	3	3	2	2	3	1	2	2	2	2	3	3	3	3
247	2	3	1	3	3	2	4	5	5	4	4	4	4	2	2	2	2	3	3	2	3	3	3	4	4	3	3	3	3	4	3	3	4	3	3	4	3	4	4	3	4	2	2	2	2	3	4	4	4
248	2	2	2	3	1	2	4	3	3	3	3	3	3	2	2	3	2	3	2	2	2	4	2	2	4	4	4	3	3	3	3	3	1	2	3	2	2	3	2	3	3	1	3	2	3	4	2	3	3
249	1	3	2	2	1	2	4	4	4	4	5	5	4	2	2	5	3	4	3	4	4	3	4	3	3	4	5	3	5	3	3	3	4	5	3	4	4	3	5	4	4	4	4	4	4	4	4	3	3
250	2	3	1	2	2	3	3	4	3	3	4	3	3	5	5	4	3	5	4	3	5	2	5	4	3	4	3	2	3	2	5	3	4	4	4	5	4	4	4	3	4	4	3	4	4	4	3	2	3
251	1	2	3	2	2	4	3	1	2	2	2	3	4	3	3	3	2	1	2	2	1	3	3	3	2	2	3	3	2	3	2	2	1	2	2	2	1	3	3	2	2	1	3	2	2	2	1	3	2
252	2	3	2	3	3	3	2	3	4	2	3	3	4	2	2	2	4	3	3	3	3	4	5	4	4	4	5	4	5	4	3	2	4	4	5	3	4	3	3	3	3	3	3	2	3	2	3	4	3
253	1	2	3	1	1	2	2	4	2	1	2	3	2	3	3	2	3	2	3	3	3	2	2	2	3	2	3	4	3	2	2	2	1	3	4	2	2	3	2	3	3	2	2	3	2	4	4	4	4
254	2	1	1	2	2	3	4	3	3	5	2	2	3	4	4	4	3	4	3	2	3	4	2	4	3	3	4	2	3	4	4	4	5	5	2	3	4	2	2	3	3	2	3	3	3	3	4	4	4
255	2	1	1	3	3	2	3	4	5	3	3	3	5	4	4	4	2	3	4	3	3	3	3	3	4	4	5	4	4	4	5	4	5	4	4	4	3	3	3	3	4	4	3	3	4	3	4	4	3
256	1	1	2	1	2	2	4	3	3	4	3	3	3	2	2	3	2	2	2	3	1	3	4	3	3	3	4	3	4	4	3	2	3	2	3	2	2	4	3	4	3	3	2	3	3	3	3	3	2
257	2	2	2	1	1	3	2	2	3	3	3	2	2	2	2	2	4	2	3	4	2	2	2	3	3	2	2	2	3	1	2	2	3	2	2	2	2	3	2	2	2	3	2	2	2	2	3	3	3
258	2	3	2	2	1	2	3	3	3	3	3	3	3	5	5	4	3	4	5	3	5	3	3	4	3	4	2	2	5	3	4	4	2	4	4	3	3	2	3	3	3	3	3	2	3	3	3	4	3
259	2	3	2	1	3	4	2	4	2	3	3	3	2	4	4	5	5	5	5	4	5	4	4	5	5	5	3	5	4	3	4	3	3	2	4	2	3	3	3	3	3	3	3	4	2	5	4	4	3
260	1	1	2	1	1	3	3	3	4	3	3	3	3	2	2	2	2	3	2	2	3	2	1	2	2	3	2	2	2	2	2	3	3	3	2	2	3	2	1	2	2	2	3	1	1	2	3	3	3
261	1	2	2	3	2	2	1	2	2	1	2	2	2	3	3	2	3	3	2	3	3	2	2	2	3	4	3	2	3	4	4	5	3	4	5	3	3	3	3	4	3	2	3	2	3	2	5	4	3
262	1	3	1	1	2	2	4	4	5	4	5	5	4	3	3	3	2	2	2	4	2	4	2	3	2	3	3	3	3	3	5	4	3	4	5	4	4	5	5	5	4	4	5	5	5	5	4	4	3
263	1	2	2	1	1	4	2	2	3	3	3	3	2	3	3	3	3	3	3	2	4	3	4	5	3	5	4	5	4	4	3	4	3	3	3	4	4	4	5	4	5	5	4	4	4	3	4	3	2
264	1	2	1	2	1	4	5	4	3	3	3	4	3	3	3	5	3	3	4	4	4	3	4	4	3	3	3	4	4	4	2	3	3	3	4	2	4	3	4	3	3	3	3	3	3	4	3	3	2
265	2	2	2	4	1	3	5	3	4	4	4	4	3	3	3	2	2	3	3	2	2	3	4	3	3	2	3	2	3	2	2	3	3	2	3	3	3	5	5	5	4	4	4	5	5	1	3	2	2
266	1	2	1	4	1	3	5	5	3	5	4	5	5	5	5	2	2	3	3	3	4	3	2	3	3	3	3	2	2	2	4	4	2	2	3	3	2	3	4	4	4	4	5	4	5	2	2	2	3
267	1	2	1	1	2	1	2	1	3	3	3	3	2	4	4	4	3	4	4	3	4	3	2	2	3	2	2	2	2	3	1	2	1	2	1	1	2	2	3	4	3	2	3	3	1	2	3	2	3
268	1	2	2	1	1	2	2	2	3	3	3	3	4	4	4	4	5	5	5	4	5	5	5	5	4	5	5	5	3	4	5	5	4	5	5	4	4	4	2	3	3	2	2	3	3	4	5	4	5
269	1	3	2	3	1	3	3	3	2	3	3	2	2	2	2	2	2	1	1	3	1	2	2	3	2	1	2	1	2	2	2	2	3	2	2	4	3	2	2	2	2	3	1	2	2	2	3	3	3
270	1	1	2	3	1	2	5	5	5	3	4	4	5	4	4	2	3	3	2	4	3	5	4	4	3	4	4	4	4	4	4	3	4	3	3	4	5	5	4	5	4	4	4	4	5	3	4	5	4
271	2	3	2	4	2	4	4	4	4	4	4	4	3	1	1	1	1	2	2	2	2	2	4	2	2	3	3	4	4	3	3	3	5	3	3	3	4	1	3	2	2	2	1	1	1	2	2	1	3
272	1	4	2	1	3	3	3	2	3	2	3	3	3	3	3	4	3	2	2	3	4	2	2	3	2	3	2	3	3	4	2	3	2	2	2	2	3	3	4	3	3	3	4	4	3	2	4	4	3
273	1	3	2	1	3	3	3	3	3	2	5	4	3	3	3	4	3	3	3	4	4	4	4	4	4	5	4	4	4	4	4	3	4	2	3	3	3	4	5	4	4	4	3	5	5	4	4	4	4
274	1	3	1	1	3	2	3	4	3	3	4	4	4	3	3	4	4	4	4	4	4	5	5	4	3	3	3	3	3	4	1	2	3	2	2	3	3	2	2	3	3	3	4	3	3	3	3	2	3
275	2	1	1	4	1	3	4	4	5	4	5	5	4	4	4	4	5	5	5	3	5	3	4	3	3	3	3	3	2	3	2	4	4	5	3	5	3	1	1	1	2	2	1	1	1	2	4	3	3
276	1	3	1	2	1	2	3	4	3	4	3	2	3	2	2	4	4	3	3	3	2	2	2	3	3	2	3	2	2	2	1	3	2	3	2	1	3	3	2	1	2	3	2	3	4	3	2	1	2
277	1	2	2	3	3	3	3	3	4	3	3	4	3	4	4	4	4	4	5	5	5	3	3	4	2	2	2	2	2	2	5	4	4	3	4	3	3	2	3	1	1	2	1	3	1	4	2	3	4
278	1	2	2	1	3	2	2	2	3	3	3	3	2	3	3	3	3	3	3	4	3	3	2	4	1	3	2	3	2	1	4	5	3	4	4	3	4	1	3	2	3	3	3	3	3	3	3	1	2
279	2	1	2	4	3	3	2	2	3	1	3	4	2	4	4	3	4	3	4	4	4	3	3	3	3	4	3	3	4	4	3	3	4	3	4	3	3	5	4	5	5	5	4	5	5	5	4	4	4
280	1	3	2	3	1	4	2	3	2	3	3	2	2	3	3	4	2	1	2	3	3	3	3	3	2	2	2	2	4	2	3	3	2	3	3	4	3	2	1	2	1	2	1	1	2	3	2	2	1
281	1	1	1	3	2	1	4	3	2	4	3	4	3	5	5	3	3	4	3	3	3	2	3	2	2	4	3	2	4	3	4	2	3	3	3	3	2	4	3	3	4	4	3	3	3	2	4	4	3
282	1	3	2	4	3	2	4	2	2	3	2	2	1	3	3	3	3	3	4	2	2	3	4	3	3	3	4	3	2	2	3	2	3	4	4	2	3	2	2	3	2	3	2	3	3	3	3	4	5
283	1	2	1	1	3	2	4	5	5	5	4	4	5	4	4	2	3	4	3	3	2	2	2	2	2	2	2	3	2	2	3	4	3	5	3	4	4	2	3	3	3	3	3	3	4	3	3	2	3
284	2	2	1	1	3	4	3	5	4	4	5	4	4	3	3	2	2	2	3	3	3	2	2	2	3	3	2	1	1	1	3	3	2	3	2	4	2	4	3	4	2	2	3	2	4	3	3	4	3
285	2	1	2	1	1	3	3	4	3	3	3	3	3	4	4	3	4	3	3	4	5	3	2	2	4	2	4	3	3	3	4	3	3	3	4	3	4	3	3	2	3	4	3	4	3	4	3	3	3
286	1	2	2	2	3	3	2	3	2	2	3	2	4	2	2	3	3	3	4	3	3	4	2	2	2	3	2	3	2	2	4	2	2	3	3	2	3	3	3	4	3	3	3	3	3	2	2	3	3
287	1	2	1	2	3	4	3	3	3	3	2	3	2	1	1	1	2	1	1	1	1	2	2	2	3	3	2	3	3	3	3	1	3	2	2	2	2	1	1	3	3	3	2	2	2	3	4	3	2
288	1	2	1	1	2	2	2	4	3	4	3	3	2	1	1	1	2	3	1	2	2	1	1	1	1	1	1	1	1	1	3	3	4	5	4	4	4	4	4	4	4	3	3	3	4	2	1	2	3
289	1	2	3	1	3	3	2	2	2	2	2	2	2	4	4	2	3	4	2	2	3	1	3	1	2	2	2	3	2	2	4	2	3	3	1	3	2	3	1	2	4	2	1	3	1	3	2	2	3
290	2	2	2	1	1	4	3	2	4	3	1	3	3	3	3	1	3	2	2	3	3	3	3	3	3	2	3	2	3	3	2	2	3	4	3	3	3	3	5	4	3	4	4	3	2	3	4	2	4
291	2	4	1	4	3	4	3	4	2	3	2	2	3	5	4	3	4	4	4	5	5	5	4	4	4	3	4	4	5	4	3	3	4	4	4	4	4	3	3	2	2	2	2	2	2	5	4	3	4
292	1	2	2	1	2	2	3	3	2	4	2	2	3	2	2	1	1	2	1	1	2	4	3	3	4	3	3	3	4	3	2	2	1	3	2	2	2	3	3	4	3	3	5	3	4	2	2	2	1
293	1	1	2	3	3	3	1	2	1	2	1	2	2	1	2	2	4	3	2	3	1	4	2	3	3	3	3	3	3	3	1	2	2	2	2	1	3	4	2	3	3	2	2	2	2	2	3	3	2
294	2	2	3	1	1	2	4	3	4	3	3	3	3	3	1	2	3	2	3	2	3	1	2	3	3	2	3	2	2	4	4	3	2	2	3	3	3	2	2	3	2	3	3	2	3	1	2	2	2
295	2	3	2	1	2	1	4	4	5	4	4	4	5	3	3	5	4	4	5	4	4	5	4	4	4	4	3	4	5	3	4	3	1	4	3	4	5	4	2	3	3	3	2	3	4	3	2	4	3
296	1	3	1	1	1	2	2	2	2	1	1	2	2	2	3	4	4	3	4	3	4	2	3	4	4	3	3	4	4	2	2	4	3	3	3	3	4	4	2	4	3	4	3	4	4	1	3	1	2
297	2	2	1	1	3	2	2	3	3	2	2	1	2	2	2	3	1	2	2	3	2	3	3	3	4	3	1	3	3	2	1	1	1	1	2	1	1	4	3	3	3	4	3	2	4	1	1	1	2
298	2	2	3	1	3	2	3	3	2	3	4	3	3	3	5	3	3	4	2	5	3	4	4	3	4	3	5	4	4	4	4	2	3	5	4	3	3	2	2	2	3	1	2	3	3	3	4	4	4
299	1	3	2	1	2	3	4	3	3	2	2	3	3	4	4	3	4	5	4	4	5	3	3	3	3	3	4	2	3	3	3	3	3	2	3	4	3	3	4	2	3	4	3	3	3	3	3	2	3
300	1	2	1	1	2	2	4	4	4	3	3	3	5	4	4	4	3	4	4	3	4	3	4	3	3	4	4	4	4	3	3	4	3	4	4	4	3	4	4	2	2	2	3	2	3	3	4	4	4
301	2	2	1	1	2	1	3	3	4	3	4	4	3	3	3	3	3	2	3	3	2	3	4	4	3	5	3	4	4	3	4	3	4	4	4	4	5	2	3	3	3	3	1	3	3	3	4	3	3
302	1	2	2	2	1	3	3	4	5	3	4	4	4	4	5	5	5	5	4	5	5	3	4	3	4	4	4	3	3	4	3	4	3	3	3	4	3	3	5	3	3	3	4	5	4	4	4	4	3
303	2	3	2	1	1	4	2	2	3	4	2	4	3	2	2	3	2	3	2	2	2	2	1	3	1	2	1	2	2	2	3	5	3	3	4	4	3	3	3	3	3	3	4	3	4	2	3	4	3
304	2	1	1	4	3	2	1	3	3	2	2	1	2	3	3	3	3	3	5	3	3	4	2	3	4	4	2	2	3	3	2	2	2	3	4	3	3	3	3	3	3	3	2	4	3	1	2	3	2
305	2	2	1	1	2	2	4	4	4	3	3	4	3	4	4	3	3	2	3	3	3	3	3	4	2	4	4	4	3	3	2	2	4	3	3	3	3	5	4	4	3	2	4	4	4	4	4	5	5
306	1	2	1	2	1	2	4	3	4	3	4	4	5	3	2	3	3	3	3	2	3	3	4	3	4	5	4	4	4	4	5	4	3	4	3	4	4	2	3	4	3	4	3	4	4	4	3	3	3
[truncated: 2 more columns]
